# Supplementary material for: The Circadian Rhythm Gene Network Could Distinguish Molecular Profile and Prognosis for Glioblastoma
Source: Int J Mol Sci. 2025 Jun 19;26(12):5873. doi: 10.3390/ijms26125873 (PMC12193191; doi:10.3390/ijms26125873)
Supplement: Supplementary file 1 [file ijms-26-05873-s001.zip]

Archive with 1 entries (1 files):
- ijms-3503648-supplementary.pdf
